# Supplementary material for: Single-cell transcriptomic analysis reveals tumor-immune determinants of lymph node colonization and progression in thyroid cancer
Source: Sci Adv. 2026 Jul 3;12(27):eaea4727. doi: 10.1126/sciadv.aea4727 (PMC13330817; doi:10.1126/sciadv.aea4727)
Supplement: Supplementary file 2 — Tables S2 to S4 [file sciadv.aea4727_tables_s2_to_s4.zip]

Archive with 3 entries (3 files):
- aea4727_table_s2.xlsx
- aea4727_table_s3.xlsx
- aea4727_table_s4.xlsx
