# Supplementary material for: Single-cell transcriptomic analysis reveals tumor-immune determinants of lymph node colonization and progression in thyroid cancer
Source: Sci Adv. 2026 Jul 3;12(27):eaea4727. doi: 10.1126/sciadv.aea4727 (PMC13330817; doi:10.1126/sciadv.aea4727)
Supplement: Supplementary file 2 — Tables S2 to S4 [file sciadv.aea4727_tables_s2_to_s4.zip › aea4727_table_s2.xlsx]

## Sheet: Sheet1
Differentially expressed genes identified from TNFRSF12A-high tumors (group A) vs TNFRSF12B-low tumors (group B) (FDR<0.05, |log2FC|>1.5)
Gene name	Mean log2 expression in Group A	Mean log2 expression in group B	Standard deviation of log2 expression in group A	Standard deviation of log2 expression in group B	Log2 Ratio	p-Value	q-Value
DCSTAMP	10.73	6.3	2.47	4.42	4.43	2.91e-36	5.13e-34
SYT12	10.95	6.62	1.64	3.89	4.34	8.3e-45	8.29e-42
KLK7	9.25	5.31	2.37	4.12	3.95	1.86e-33	2.2e-31
TMPRSS6	9.79	5.97	2.23	4.11	3.81	2.32e-32	2.24e-30
CLDN10	8.27	4.53	2.26	4	3.74	2.44e-32	2.35e-30
TMPRSS4	10.24	6.66	1.96	3.63	3.59	9.42e-36	1.52e-33
TACSTD2	13.4	9.95	1.34	3.13	3.46	3.71e-44	2.85e-41
CST6	11.53	8.09	1.4	3	3.43	6.09e-46	7.93e-43
KLK10	10.7	7.3	2.17	3.91	3.4	5.44e-29	3e-27
SLC27A6	10.29	6.9	1.88	3.94	3.39	1.21e-29	7.5e-28
B3GNT3	9.58	6.19	1.95	3.67	3.39	2.16e-32	2.12e-30
SFTPB	13.51	10.18	2.37	4.49	3.33	1.14e-22	2.76e-21
SLC34A2	15.6	12.46	1.8	3.76	3.14	3.62e-28	1.79e-26
KLK11	7.29	4.18	3.34	3.98	3.11	7.24e-20	1.28e-18
CRLF1	10.34	7.26	2.35	3.12	3.08	1.57e-31	1.34e-29
MUC21	7.98	4.99	2.34	3.57	2.99	1.12e-25	3.89e-24
LRRC52-AS1	7.31	4.32	1.71	3.02	2.99	2.64e-35	3.88e-33
WNT10A	7.54	4.58	1.8	2.87	2.96	1.44e-36	2.79e-34
ST6GALNAC5	7.59	4.68	2.37	3.29	2.91	6.94e-27	2.83e-25
KCNN4	10.02	7.12	1.51	2.98	2.91	1.34e-35	2.1e-33
ESPN	7.12	4.23	1.74	2.76	2.89	1.4e-37	3.12e-35
LCN6	6.59	3.71	2.86	2.8	2.88	3.13e-27	1.35e-25
KLK6	5.48	2.67	2.73	2.97	2.82	6.23e-26	2.26e-24
PNPLA5	5.12	2.31	2.07	2.45	2.81	1.3e-37	2.92e-35
CXCL14	11.28	8.48	2.84	4.15	2.79	1.99e-17	2.6e-16
GAP43	6.6	3.81	2.47	2.91	2.79	7.12e-28	3.32e-26
SYTL5	9.12	6.32	1.58	3.21	2.79	6.74e-30	4.36e-28
PDLIM4	11.78	8.98	0.77	2.51	2.79	1.06e-45	1.12e-42
ADCY8	6.39	3.63	2.71	3.3	2.76	1.01e-22	2.47e-21
RASGRF1	7.99	5.23	1.45	2.97	2.76	2.47e-33	2.9e-31
TM4SF4	6.38	3.64	1.77	2.67	2.74	1.75e-35	2.67e-33
TMEM92	6.28	3.6	2	3.01	2.68	3.53e-28	1.75e-26
CHI3L1	12.15	9.49	2.18	3.91	2.66	2.46e-19	4.08e-18
SERPINA1	15.47	12.81	1.02	2.86	2.66	5.15e-35	7.35e-33
GJB3	8.97	6.31	0.8	2.47	2.66	1.5e-43	8.79e-41
DSC3	6.38	3.73	2.31	3.06	2.65	2.91e-25	9.64e-24
FN1	18.06	15.41	1.56	3.15	2.65	2.22e-28	1.14e-26
IGFL2	6.37	3.73	2.26	3.17	2.64	2.03e-24	6.09e-23
STRA6	9.09	6.45	1.59	3.09	2.64	1.12e-28	6e-27
ELFN2	5.88	3.25	2.42	2.68	2.63	7.5e-28	3.49e-26
KRT15	7.08	4.48	1.15	2.64	2.61	3.28e-37	6.97e-35
SFN	8.97	6.38	1.72	2.92	2.59	2.4e-29	1.41e-27
COMP	9.13	6.59	2.27	3.44	2.54	8.84e-21	1.76e-19
GABRB2	11.09	8.57	1.38	2.69	2.53	1.46e-33	1.73e-31
CEACAM6	7.01	4.49	2.71	3.45	2.51	1.75e-18	2.65e-17
PRR15	11.13	8.62	1.52	2.84	2.51	4.81e-30	3.16e-28
PPP1R1B	7.85	5.36	1.57	2.92	2.49	2.85e-28	1.44e-26
BNC1	6.12	3.63	1.51	2.49	2.49	3.54e-35	5.09e-33
ICAM5	8.82	6.33	0.79	2.62	2.49	2.13e-36	3.97e-34
IL1RL1	7.78	5.31	2.98	3.01	2.47	4.5e-19	7.22e-18
LAMB3	12.02	9.55	1.19	2.83	2.47	4.66e-31	3.6e-29
NGEF	9.93	7.48	1.02	2.95	2.46	1.63e-29	9.94e-28
MIR31HG	8.01	5.57	1.18	2.87	2.44	6.29e-30	4.08e-28
CATSPER1	5.53	3.1	1.36	2.2	2.43	5.23e-41	2.05e-38
ALOX15B	10.01	7.61	1.32	3	2.4	7.58e-27	3.07e-25
SIGLEC15	5.23	2.84	1.48	2.04	2.39	3.94e-42	1.68e-39
IVL	5.88	3.51	2.36	3.31	2.38	5.05e-19	8.05e-18
CACNG4	6.53	4.14	2.11	2.82	2.38	2.27e-24	6.76e-23
KRT19	12.98	10.61	0.96	2.5	2.37	1.43e-35	2.21e-33
ARHGAP36	9.52	7.16	3.6	4.8	2.36	8.02e-10	4.19e-09
VGLL1	4.65	2.28	2.14	2.42	2.36	5.57e-28	2.68e-26
CXCL17	7.77	5.42	1.87	3.05	2.35	6.01e-23	1.5e-21
PRMT8	5.44	3.11	3.19	2.61	2.33	3.95e-18	5.66e-17
NMU	6.9	4.58	2.84	3.35	2.32	4.81e-16	5.3e-15
TRIM29	8.22	5.9	1.85	2.95	2.32	1.56e-23	4.25e-22
FIBCD1	6.2	3.88	1.86	2.36	2.32	1.54e-30	1.11e-28
RSPO4	8.74	6.42	1.05	2.4	2.32	3.79e-36	6.47e-34
FXYD3	4.89	2.59	2.73	2.6	2.3	1.28e-20	2.51e-19
SLPI	10.61	8.32	2.08	2.7	2.29	3.99e-24	1.16e-22
KLK12	4.14	1.85	2.51	2.24	2.29	9.15e-25	2.86e-23
TMPRSS11E	4.78	2.5	2.51	2.79	2.28	1.76e-20	3.39e-19
FGFBP1	6.28	4	2.45	2.52	2.28	6.18e-23	1.54e-21
IGFBP6	11.97	9.69	1.28	2.34	2.27	1.01e-34	1.38e-32
INAVA	7.17	4.92	1.77	2.77	2.25	1.16e-24	3.57e-23
PRSS1	5.36	3.11	2.62	2.83	2.24	4.65e-19	7.44e-18
ZCCHC12	12.89	10.66	1.83	3.89	2.23	2.59e-15	2.62e-14
NECTIN4	9.55	7.32	1.05	2.47	2.23	1.49e-32	1.52e-30
CST2	4.73	2.51	2.76	2.53	2.22	1.1e-19	1.9e-18
TRPC5	7.44	5.24	2.67	3.39	2.21	3.23e-15	3.22e-14
CYP2S1	8.56	6.36	1.27	2.56	2.21	2.07e-29	1.24e-27
RAMP1	7.52	5.31	1.58	2.03	2.21	2.54e-36	4.65e-34
CYP1B1	10.96	8.75	1.33	2.54	2.2	2.4e-29	1.41e-27
GJB4	5.03	2.84	1.75	2	2.19	4.43e-34	5.4e-32
EVA1A	8.84	6.65	0.93	2.08	2.19	6.7e-41	2.57e-38
DOK7	8.06	5.88	1.02	1.96	2.19	2.11e-43	1.21e-40
TMEM163	8.8	6.62	1.82	2.28	2.18	6.25e-29	3.42e-27
C19ORF33	9.98	7.8	1.29	2.15	2.18	2.83e-36	5.05e-34
CLDN16	9.09	6.91	2.08	3.1	2.17	8.08e-19	1.26e-17
EREG	4.41	2.24	2.4	2.37	2.17	1.27e-22	3.05e-21
RDH5	8.9	6.73	1.06	1.95	2.17	7.13e-43	3.56e-40
PDZK1IP1	9.55	7.4	2.05	3.49	2.15	4.27e-16	4.74e-15
LIPH	9.75	7.61	0.96	3.08	2.14	1.73e-22	4.11e-21
TMEM59L	6.47	4.35	2.09	2.4	2.12	5.72e-24	1.62e-22
CDSN	8.25	6.14	1.36	2.03	2.11	3.99e-36	6.76e-34
SLC6A20	6.28	4.18	2.73	2.99	2.1	1.05e-15	1.11e-14
LY6G6C	5.04	2.94	1.61	2.24	2.1	1.24e-29	7.66e-28
PRSS3P2	3.92	1.83	2.36	2.1	2.08	1.4e-23	3.82e-22
LCN2	9.13	7.07	2.21	3.04	2.06	4.99e-17	6.25e-16
SIGLEC6	5.04	3.01	2.95	3.12	2.03	2.3e-13	1.87e-12
LAMP5	7.72	5.69	2.26	2.75	2.03	2.16e-18	3.21e-17
MMP7	6.92	4.9	2.73	3.31	2.02	3.26e-13	2.59e-12
BIRC7	5.86	3.85	2.28	2.82	2.02	1.49e-17	1.97e-16
TINCR	5.43	3.41	2.11	2.21	2.02	1.17e-23	3.22e-22
CST5	3.92	1.91	1.96	2.06	2.01	1.88e-26	7.3e-25
SPOCK2	12.79	10.78	1.47	1.87	2.01	2.68e-35	3.91e-33
GRHL3	7.03	5.02	1.24	2.18	2	2.17e-31	1.78e-29
C1QL1	6.34	4.34	1.67	1.85	2	1.37e-32	1.41e-30
ICAM4	7.29	5.28	1.2	2.04	2	1.22e-34	1.63e-32
TIMP1	14.19	12.18	0.84	1.91	2	9.87e-41	3.72e-38
TNFRSF12A	12.35	10.34	0.45	1.25	2	2.08e-73	4.15e-69
SCEL	10.65	8.66	1.03	2.48	1.99	2.43e-27	1.06e-25
GRM4	6.6	4.62	2.16	2.96	1.98	1.02e-16	1.23e-15
KRT13	4.37	2.39	1.86	2.27	1.98	2.48e-24	7.33e-23
CLDN9	8.38	6.4	0.91	2.05	1.98	7.78e-36	1.27e-33
ENTPD2	6.75	4.78	1.58	2.02	1.97	2.74e-30	1.87e-28
PSG8	4.19	2.23	3.08	2.75	1.96	1.93e-13	1.59e-12
NELL2	11.71	9.74	1.63	2.66	1.96	2.14e-21	4.53e-20
STAC	6.92	4.96	1.45	2.41	1.96	2.05e-25	6.97e-24
LRG1	8.03	6.07	1.19	2.32	1.96	2.24e-28	1.15e-26
CD207	6.01	4.06	2.18	2.88	1.95	1.14e-16	1.36e-15
NPW	4.99	3.04	2.03	1.93	1.95	7.84e-26	2.82e-24
KCP	7.31	5.36	0.96	1.72	1.95	7.13e-44	4.6e-41
RXRG	10.75	8.81	1.25	3.26	1.94	5.64e-17	7.01e-16
PALM3	9.82	7.88	1.07	2.19	1.94	8.16e-31	6.17e-29
SYN1	5.91	3.96	1.09	1.85	1.94	1.9e-38	4.79e-36
CCL13	6.11	4.18	1.61	2.67	1.93	8.72e-21	1.74e-19
PSG1	4.93	3.01	2.36	2.66	1.92	1.12e-16	1.34e-15
MACC1	9.19	7.27	0.85	2.15	1.92	1.7e-32	1.71e-30
DUSP5	12.12	10.2	1.02	1.66	1.92	3.33e-44	2.66e-41
CTXN1	9.07	7.15	0.91	1.48	1.92	4.29e-52	2.14e-48
KRT17	7.43	5.52	2.82	2.99	1.91	5.5e-13	4.26e-12
DMBX1	4.65	2.74	2.53	2.75	1.91	2.63e-15	2.65e-14
CBLN1	7.88	5.98	2.16	2.41	1.91	1.84e-19	3.1e-18
BRINP2	5.07	3.17	1.64	2.46	1.91	2.41e-22	5.68e-21
MGAT3	9.82	7.91	1.44	2.15	1.91	5.22e-28	2.52e-26
SDK1	9.08	7.18	1.71	2.45	1.9	6.11e-22	1.38e-20
CSF2	4.44	2.55	1.29	2.19	1.89	5.24e-28	2.53e-26
HMGA2	9.85	7.97	1.25	3.07	1.88	1.32e-17	1.75e-16
FAM178B	5.6	3.73	1.25	2.23	1.88	1.98e-27	8.71e-26
MXRA8	12.86	10.98	0.73	1.87	1.88	7.09e-39	1.91e-36
ACTBL2	4.5	2.64	1.59	2.08	1.87	9.27e-27	3.69e-25
VTCN1	5.23	3.37	2.9	3.05	1.86	6.28e-12	4.31e-11
MARCO	7.31	5.45	1.99	3.17	1.86	2.21e-14	2.02e-13
DPP4	11.71	9.86	1.14	2.83	1.85	1.25e-19	2.14e-18
BRINP1	7.32	5.47	1.52	2.15	1.85	5.5e-26	2.01e-24
CITED1	11.99	10.15	1.68	2.86	1.84	2.81e-17	3.63e-16
KLK5	4.02	2.18	2.3	2.37	1.84	1.13e-17	1.52e-16
TGM1	7.09	5.24	1.06	1.76	1.84	4.67e-38	1.12e-35
ALOX5	10.19	8.36	1.83	2.85	1.83	1.17e-16	1.39e-15
MISP	7.16	5.34	1.8	2.78	1.82	3.42e-17	4.38e-16
PKP2	6.66	4.84	1.33	2.51	1.82	7.03e-22	1.58e-20
COL8A2	11.54	9.72	0.96	1.97	1.82	4.35e-33	4.91e-31
COL7A1	6.72	4.91	1.85	2.62	1.81	6e-18	8.35e-17
BAIAP3	9.01	7.2	1.16	1.96	1.81	3.62e-31	2.9e-29
PLCD3	11.84	10.03	0.66	1.66	1.81	6.07e-44	4.04e-41
SYT1	6.5	4.69	1.97	2.87	1.8	1.65e-15	1.71e-14
CD1A	5.62	3.83	2.47	3.1	1.79	2.32e-12	1.68e-11
CPNE4	5.78	4	2.44	2.92	1.79	3.04e-13	2.42e-12
TAGLN3	3.88	2.08	2.45	1.76	1.79	1.13e-19	1.94e-18
KCNQ3	6.82	5.03	1.15	2.11	1.79	5.84e-28	2.76e-26
KRT80	9.39	7.61	1.02	2.08	1.78	4.13e-29	2.34e-27
PLEKHA6	8.52	6.74	0.98	2.04	1.78	3.93e-30	2.61e-28
CAMK2N1	11.9	10.11	0.98	2	1.78	3.71e-31	2.91e-29
RTL4	7.15	5.38	2.15	3.08	1.77	2.75e-13	2.21e-12
SLC30A3	5.66	3.89	2.56	2.4	1.77	5.83e-15	5.69e-14
CDH22	6.17	4.41	1.64	2.59	1.77	1.6e-18	2.42e-17
MSLN	3.95	2.19	2.48	2.14	1.76	1.24e-16	1.48e-15
NGFR	9.46	7.7	1.63	2.11	1.76	1.88e-23	5.06e-22
CCL18	8.39	6.64	1.97	3.13	1.75	2.73e-13	2.2e-12
CFB	11.11	9.37	1.55	3.01	1.75	3.15e-15	3.15e-14
ITGB8	9.55	7.8	0.95	2.1	1.75	1.78e-28	9.21e-27
LGALS3	13.25	11.5	0.61	1.8	1.75	2.16e-37	4.65e-35
FOXQ1	10.18	8.44	1.01	2.38	1.74	2.1e-23	5.59e-22
NR2F1-AS1	8.34	6.6	1.05	1.88	1.74	4.34e-32	3.92e-30
S100B	6.5	4.77	1.97	2.91	1.73	3.5e-14	3.13e-13
CYSLTR2	8.11	6.39	1.64	2.66	1.73	2.98e-17	3.84e-16
TMEM130	6.75	5.02	1.99	2.37	1.73	9.56e-18	1.3e-16
PRSS3	4.08	2.34	1.99	1.89	1.73	7.81e-22	1.74e-20
PDZRN4	7.01	5.29	2.59	3.14	1.72	4.83e-11	2.96e-10
SMIM24	3.78	2.06	2.51	1.99	1.72	1.74e-16	2.03e-15
MUC1	11.06	9.35	1.55	2.57	1.72	3.71e-18	5.33e-17
CLDN1	13.39	11.68	0.83	2.41	1.72	4.95e-23	1.25e-21
ALKAL2	5.38	3.66	1.17	1.95	1.72	5.08e-29	2.82e-27
EPHB3	9.07	7.35	0.84	1.93	1.72	1.01e-31	8.75e-30
CLU	17.49	15.77	0.88	1.76	1.72	7.42e-36	1.23e-33
CCL17	5.23	3.52	2.23	2.73	1.71	5.12e-14	4.48e-13
CLDN2	7.58	5.87	1.88	2.5	1.71	5.46e-17	6.8e-16
AHNAK2	10.95	9.24	1.38	2.2	1.71	4.13e-23	1.06e-21
G0S2	8.42	6.73	1.59	2.07	1.7	6.51e-23	1.62e-21
FCHO1	6.75	5.05	1.19	2.18	1.7	1.54e-24	4.68e-23
CDH3	11.55	9.86	0.63	2.21	1.7	1.73e-26	6.72e-25
PDE5A	12.8	11.1	0.69	1.75	1.7	1.04e-36	2.04e-34
DTX4	13.25	11.56	0.87	2.04	1.69	1.72e-28	8.98e-27
MYO1G	9.29	7.61	1.64	2.48	1.68	6.77e-18	9.36e-17
CD164L2	6.28	4.6	1.25	2.24	1.68	1.01e-22	2.47e-21
TUBB3	9.33	7.65	1.22	1.87	1.68	8.45e-29	4.56e-27
IGFN1	7.9	6.23	3.35	3.93	1.67	3.62e-07	1.321e-06
ADAMTS14	6.2	4.53	1.69	2.41	1.67	4.29e-18	6.11e-17
CRLF2	3.22	1.54	1.86	2.03	1.67	1.8e-20	3.46e-19
CCNA1	5.39	3.71	1.53	2.19	1.67	2.19e-21	4.63e-20
SCARA3	12.09	10.42	0.99	1.91	1.67	1.03e-29	6.46e-28
STMN2	4.63	2.97	1.99	2.55	1.66	2.12e-15	2.16e-14
RNF183	4.99	3.33	1.73	2.12	1.66	2.72e-20	5.1e-19
IFNE	4.32	2.67	1.47	2.06	1.66	6.12e-23	1.53e-21
EPHA10	7.57	5.92	1.5	2.23	1.65	1.19e-20	2.34e-19
EGFEM1P	3.84	2.19	1.14	1.75	1.65	2.4e-31	1.97e-29
PLEKHN1	7.59	5.94	0.8	1.69	1.65	3.45e-36	5.94e-34
CD177	4.43	2.79	3.22	2.86	1.64	2.38e-09	1.17e-08
CCL20	4.64	3	1.98	2.29	1.64	8.94e-17	1.08e-15
SPTBN2	8.73	7.1	1.02	1.98	1.63	5.99e-27	2.48e-25
S100A4	11.68	10.04	1.33	1.78	1.63	4.97e-28	2.41e-26
CREB5	8.28	6.65	0.92	1.7	1.63	4.26e-34	5.22e-32
MCEMP1	4.36	2.74	2.1	2.51	1.62	2.04e-14	1.87e-13
TMEM100	7.66	6.03	1.72	2.49	1.62	1.81e-16	2.11e-15
AQP5	8.16	6.53	1.76	2.41	1.62	7.97e-17	9.68e-16
RGS4	7.07	5.46	2.11	1.98	1.62	8.82e-18	1.2e-16
IL36RN	4.81	3.2	1.32	1.87	1.62	3.66e-26	1.38e-24
PROS1	12.87	11.24	0.84	1.81	1.62	7.8e-32	6.92e-30
PTPRE	10.76	9.14	0.77	1.66	1.62	2.93e-36	5.13e-34
RASD2	9.22	7.6	0.77	1.44	1.62	1.31e-43	7.92e-41
CXCL2	7.79	6.18	1.94	2.23	1.61	4.99e-17	6.25e-16
TMEM184A	8.24	6.64	0.84	1.91	1.61	3.89e-29	2.22e-27
INHBB	11.85	10.25	0.73	1.57	1.61	6.65e-39	1.82e-36
MYBPH	4.45	2.85	1.98	2.44	1.6	3.15e-15	3.15e-14
MFAP2	8.83	7.22	1.06	2.41	1.6	6.65e-20	1.18e-18
LPAR5	10.55	8.95	0.71	2.1	1.6	8.77e-26	3.12e-24
SYT8	2.91	1.31	1.68	1.42	1.6	1.58e-27	7.06e-26
SDC4	14.66	13.05	0.53	1.29	1.6	1.26e-52	8.57e-49
SDR16C5	4.01	2.42	2.09	2.4	1.59	1.28e-14	1.2e-13
PLAU	11.71	10.12	1.31	2.02	1.59	3.43e-23	8.84e-22
GLDN	6.75	5.17	2.46	2.86	1.58	5.89e-11	3.56e-10
NAPSA	7.35	5.77	2.22	2.57	1.58	5.39e-13	4.18e-12
RUNX2	8.68	7.1	0.88	2.12	1.58	2.54e-24	7.49e-23
CYSRT1	6.46	4.88	1.16	1.31	1.58	1.04e-39	3.05e-37
CD55	12.72	11.15	1.31	1.49	1.57	7.91e-32	6.99e-30
MAMLD1	8.95	7.38	0.86	1.48	1.57	4.66e-39	1.31e-36
SFRP2	8.71	7.15	3.02	3.93	1.56	7.84e-07	2.725e-06
HPCAL4	7.96	6.41	1.9	2.43	1.56	7.39e-15	7.12e-14
RYR1	9.81	8.26	0.87	1.85	1.56	1.35e-28	7.17e-27
LEMD1	6.56	5	1	1.74	1.56	2.87e-30	1.95e-28
C2CD4A	6.3	4.75	2.33	2.96	1.55	1.41e-10	8.14e-10
MAG	7.03	5.48	1.54	2.53	1.55	8.92e-16	9.57e-15
PALM	10.79	9.24	0.71	1.39	1.55	1.11e-43	6.95e-41
NOD1	11.3	9.76	0.77	1.69	1.54	7.72e-33	8.42e-31
MROH6	8.14	6.6	0.93	1.51	1.54	2.75e-36	4.99e-34
PERM1	6.48	4.93	0.93	1.44	1.54	2.69e-38	6.54e-36
CD70	4.34	2.8	2.07	2.25	1.53	8.27e-15	7.91e-14
ADGRF4	3.55	2.02	2.09	2.09	1.53	1.27e-15	1.33e-14
SNAP25	6.14	4.61	1.32	2.17	1.53	6.01e-20	1.07e-18
APOE	13.3	11.78	1.79	1.99	1.52	3.27e-18	4.73e-17
C2CD4B	5.75	4.24	1.8	1.97	1.52	2.56e-18	3.77e-17
REN	4.91	3.39	1.49	2	1.52	1.94e-20	3.71e-19
GDF15	11.02	9.5	1.47	1.91	1.52	1.07e-21	2.35e-20
S100A2	8.82	7.3	1.46	1.75	1.52	4.94e-24	1.42e-22
LY6E	12.34	10.82	0.8	1.36	1.52	1.73e-42	8.23e-40
PHACTR3	4.59	3.08	1.85	2.01	1.51	1.64e-17	2.16e-16
DHDH	4.73	3.23	1.29	1.67	1.51	1.18e-26	4.64e-25
TMT1B	10.74	9.23	0.77	1.74	1.51	1.56e-30	1.13e-28
DHRS9	5.5	4	1.66	2.23	1.5	1.25e-16	1.49e-15
TNFSF9	4.91	3.41	1.79	1.93	1.5	1.95e-18	2.93e-17
SULT2B1	7.28	5.78	1.24	1.96	1.5	1.86e-22	4.4e-21
MAB21L4	3.76	2.26	1.36	1.69	1.5	2.33e-25	7.82e-24
PDE11A	3.72	5.21	1.38	1.65	-1.5	9.82e-26	3.46e-24
ARHGAP24	7.48	8.98	1.01	1.34	-1.5	1.26e-38	3.28e-36
CAPSL	2.9	4.41	1.61	2.3	-1.51	1.4e-16	1.65e-15
SLITRK5	3.01	4.54	1.32	2.22	-1.52	3.46e-19	5.62e-18
CD36	7.62	9.13	1.74	1.7	-1.52	1.79e-21	3.83e-20
RANBP3L	2.71	4.24	1.18	1.47	-1.53	2.55e-33	2.98e-31
CATSPERZ	0.64	2.18	0.91	1.91	-1.54	1.04e-26	4.13e-25
NAT16	2.59	4.14	1.77	2.6	-1.55	2.97e-14	2.67e-13
DIRAS2	3.59	5.16	1.19	1.79	-1.57	1.71e-27	7.6e-26
HLF	7.26	8.83	1.4	1.52	-1.57	8.21e-30	5.23e-28
ELMO1	8.42	9.98	0.96	1.41	-1.57	4.57e-40	1.5e-37
KIF19	2.86	4.44	1.59	2.27	-1.58	3.02e-18	4.39e-17
WNT4	4.49	6.07	1.59	2.27	-1.58	2.57e-18	3.79e-17
SLC26A7	10.07	11.66	1.91	2.23	-1.59	7.31e-17	8.96e-16
AOX1	4.07	5.66	1.88	2.33	-1.6	2.31e-16	2.65e-15
AVPR1A	3.41	5.01	1.6	1.82	-1.6	1.32e-23	3.62e-22
IPCEF1	6.74	8.34	1.15	1.91	-1.6	1.64e-26	6.39e-25
PREX2	4.59	6.19	1.51	1.44	-1.6	3.01e-30	2.04e-28
ADAM22	2.98	4.58	1.3	1.58	-1.6	2.14e-31	1.77e-29
SLC24A3	4.93	6.54	1.19	1.48	-1.6	2.96e-35	4.28e-33
CA4	4.91	6.53	2.92	2.82	-1.62	4.64e-10	2.5e-09
RYR2	4.54	6.17	1.62	2.09	-1.63	6.43e-21	1.3e-19
ODAM	0.77	2.41	1.35	2.43	-1.64	3.91e-19	6.33e-18
NOL4	1.78	3.42	1.37	2.22	-1.64	2.47e-21	5.2e-20
IQGAP2	8.23	9.87	1.28	1.5	-1.64	1.06e-34	1.43e-32
ATP2C2	4.77	6.43	1.46	1.86	-1.66	5.06e-26	1.87e-24
ITPR1	8.74	10.4	1.08	1.32	-1.66	2.79e-44	2.32e-41
ENPP3	2.82	4.5	1.6	2.76	-1.67	9.64e-16	1.03e-14
TDH	1.48	3.15	0.95	1.81	-1.67	3.08e-32	2.88e-30
ZNF804B	1.55	3.23	1.98	2.91	-1.68	1.46e-13	1.22e-12
OGDHL	7.44	9.12	1.43	1.86	-1.68	6.28e-27	2.58e-25
SOX3	0.89	2.58	1.39	2.75	-1.7	6.54e-17	8.07e-16
CACNB4	4.4	6.1	0.9	1.58	-1.7	2.49e-40	8.43e-38
PAX1	0.7	2.42	1.15	2.55	-1.72	2.81e-20	5.25e-19
HS6ST3	3.87	5.59	1.61	2.17	-1.72	4.94e-22	1.13e-20
KCNAB1	7.53	9.25	1.67	2.21	-1.73	2.85e-21	5.94e-20
PYGM	4.63	6.36	1.52	2.14	-1.73	2.03e-23	5.44e-22
ASXL3	2.03	3.76	1.38	2.08	-1.73	3.24e-25	1.07e-23
TBX22	1.65	3.39	1.66	2.34	-1.75	2.28e-20	4.31e-19
PTPRQ	1.99	3.74	1.57	2.13	-1.75	1.63e-23	4.43e-22
IRS4	1.58	3.33	1.21	2.11	-1.75	1.25e-26	4.92e-25
IRX6	1.67	3.43	1.78	2.6	-1.76	1.18e-17	1.58e-16
KIT	7.22	8.98	1.44	1.87	-1.76	6.41e-29	3.5e-27
TPTE2P1	3.18	4.95	1.67	2.16	-1.77	9.77e-23	2.4e-21
MMEL1	0.81	2.58	0.89	2.29	-1.77	7.94e-26	2.85e-24
SPX	2.14	3.91	1.43	2.06	-1.77	3.95e-26	1.48e-24
PKNOX2	5.33	7.11	2.6	2.73	-1.78	2.33e-13	1.89e-12
TRPM3	1.04	2.81	0.91	1.94	-1.78	1.16e-32	1.2e-30
NCAM1	7.83	9.62	1.89	1.91	-1.79	5.65e-24	1.61e-22
NUGGC	2.93	4.74	1.79	2.11	-1.81	3.3e-23	8.54e-22
GLDC	3	4.82	1.75	2.93	-1.82	3.05e-16	3.45e-15
LGI3	6.64	8.46	1.43	1.95	-1.82	3.65e-29	2.11e-27
MT1F	8.59	10.42	1.41	2.4	-1.83	5.9e-23	1.48e-21
PWWP3B	5.42	7.25	1.88	1.99	-1.83	4.73e-24	1.36e-22
GABRB3	5.8	7.64	1.85	2.23	-1.84	4.88e-22	1.12e-20
FAM167A	8.37	10.22	1.58	2.17	-1.84	4.98e-25	1.61e-23
KCNK16	0.96	2.81	1.31	2.62	-1.85	3.93e-21	8.1e-20
ADGRV1	4.65	6.51	1.58	2.11	-1.86	4.96e-26	1.84e-24
SLC14A2	2.3	4.16	1.75	2.78	-1.87	4.45e-18	6.31e-17
FABP4	4.7	6.57	2.48	2.63	-1.88	1.09e-15	1.16e-14
OTOS	5.93	7.82	1.62	2.15	-1.89	4.44e-26	1.65e-24
PPARGC1A	7.01	8.9	1.44	1.77	-1.89	3.49e-34	4.41e-32
CNTFR	2.52	4.42	2.39	3.19	-1.9	1.48e-13	1.23e-12
SLC26A4	9.76	11.66	2.08	2.35	-1.9	3.02e-20	5.62e-19
TFCP2L1	7.19	9.09	1.31	1.93	-1.9	4.39e-33	4.92e-31
EDN3	5.09	7.01	3.14	3.17	-1.92	1.82e-11	1.18e-10
NWD1	2.75	4.68	1.65	2.33	-1.93	3.11e-24	9.09e-23
LINGO2	1.49	3.42	1.42	2.35	-1.93	1.01e-25	3.53e-24
PRIMA1	2.34	4.27	1.38	2.06	-1.94	1.01e-30	7.58e-29
PLEKHD1	1.44	3.42	1.21	2.16	-1.98	1.6e-31	1.35e-29
GATA5	1.94	3.93	2.1	3.2	-2	1.24e-15	1.31e-14
FER1L6	0.9	2.9	1.16	2.47	-2.01	5.79e-27	2.41e-25
IGFBPL1	2.48	4.5	1.38	2.08	-2.02	2.64e-32	2.51e-30
COL9A3	5.4	7.43	1.91	3.44	-2.03	2.52e-15	2.55e-14
ETNPPL	0.89	2.92	1.17	2.51	-2.03	6.78e-27	2.78e-25
ABCC8	3.63	5.7	2.45	2.98	-2.07	1.71e-16	2e-15
KIF1A	3.22	5.29	1.68	2.82	-2.07	2.27e-21	4.79e-20
FLRT1	3.75	5.84	1.4	2.43	-2.09	2.88e-28	1.44e-26
MAPK4	3.96	6.05	1.26	2.22	-2.09	1.21e-32	1.25e-30
ELAPOR1	5.22	7.33	1.63	2.5	-2.11	5.17e-26	1.9e-24
SFTPC	1.53	3.64	1.42	2.27	-2.11	4.65e-31	3.6e-29
CWH43	3.75	5.87	2.03	2.65	-2.12	6.6e-22	1.49e-20
CLCNKA	4.02	6.19	1.42	2.54	-2.17	3.24e-28	1.62e-26
GRIN2C	5.66	7.84	2.05	2.62	-2.18	3.69e-23	9.47e-22
TFF3	6.86	9.07	2.28	3.14	-2.21	2.6e-18	3.81e-17
CARTPT	1.58	3.81	2.51	3.81	-2.23	4.97e-14	4.36e-13
MPPED2	5.58	7.81	1.52	2.06	-2.23	6.09e-37	1.23e-34
CDH16	4.65	6.92	2.1	3.07	-2.27	1.85e-20	3.54e-19
SERTM1	2.66	4.95	1.98	2.84	-2.28	2.64e-23	6.89e-22
HGD	5.94	8.21	1.5	2.24	-2.28	8.48e-35	1.17e-32
ZNF536	1.67	3.99	1.53	2.41	-2.32	1.4e-32	1.43e-30
NEB	4.02	6.39	1.42	2.66	-2.36	2.31e-30	1.61e-28
SELENOV	2.03	4.39	1.67	2.54	-2.36	1.78e-30	1.27e-28
BMP8A	7.13	9.51	1.68	2.99	-2.38	6.07e-25	1.94e-23
SLC4A4	6.62	9.1	1.5	1.96	-2.48	1.1e-46	1.69e-43
SLC26A4-AS1	9.26	11.75	2.48	2.91	-2.49	6.37e-23	1.58e-21
RAG2	0.6	3.16	1.18	3.4	-2.56	2.82e-25	9.36e-24
CUX2	1.8	4.38	1.76	3.5	-2.58	9.35e-23	2.3e-21
STXBP5L	3.41	6.05	1.82	2.67	-2.64	4.32e-33	4.9e-31
WSCD2	4.37	7.08	2.42	3.28	-2.71	1.27e-23	3.48e-22
DPP6	3.76	6.47	2.48	3.03	-2.71	1.75e-25	6e-24
SEMA3D	4.58	7.32	2.16	3.2	-2.74	3.03e-26	1.15e-24
MT1H	3.71	6.46	2.42	3.79	-2.75	2.22e-20	4.21e-19
PKHD1L1	5.36	8.21	2.96	3.59	-2.85	9.95e-21	1.97e-19
LRP1B	2.58	5.46	1.76	2.94	-2.87	3.64e-34	4.57e-32
MRO	3.14	6.02	1.54	2.3	-2.89	1.35e-48	2.7e-45
MT1G	7.37	10.32	2.53	3.69	-2.95	3.22e-23	8.34e-22
TPO	10.3	13.35	2.47	3.21	-3.06	2.58e-29	1.51e-27
SLC5A8	4.23	7.32	2.6	3.17	-3.08	3.47e-29	2.01e-27
DIO1	6.3	9.47	2.88	3.51	-3.17	8.47e-26	3.01e-24
ZMAT4	2.4	5.69	2.18	3.27	-3.29	1.89e-34	2.43e-32
