# Supplementary material for: Single-cell transcriptomic analysis reveals tumor-immune determinants of lymph node colonization and progression in thyroid cancer
Source: Sci Adv. 2026 Jul 3;12(27):eaea4727. doi: 10.1126/sciadv.aea4727 (PMC13330817; doi:10.1126/sciadv.aea4727)
Supplement: Supplementary file 2 — Tables S2 to S4 [file sciadv.aea4727_tables_s2_to_s4.zip › aea4727_table_s3.xlsx]

## Sheet: Myeloid Tumor vs LN.Tumor-LN
Differentially expressed genes identified from myeloid cells in the tumor (group 1) vs myeloid cells in the lymph node (group 2) (FDR<0.05, |log2FC|>1)
gene_name	log2fc	neg_log10fdr	fdr	p-value	group_1_avg_expression	group_2_avg_expression
CCL2	2.67801	122.62	2.39796e-123	4.8673e-126	2.86511	2.15848
CX3CR1	2.30507	59.3699	4.26722e-60	4.47509e-62	1.26129	0.914144
IGKC	2.16621	11.0667	8.57698e-12	2.36911e-12	1.94418	1.59516
TM4SF19	1.97615	40.9614	1.09307e-41	3.12464e-43	1.14219	0.910701
AL133415	1.8789	55.6974	2.0074e-56	2.51264e-58	1.02839	0.956254
MGST1	1.64864	49.7786	1.66487e-50	3.12585e-52	1.32523	1.00779
CTSL	1.64262	79.5786	2.63897e-80	1.47304e-82	2.49765	2.09128
FBP1	1.62598	56.6103	2.4532e-57	2.94616e-59	1.89035	1.31474
FN1	1.56923	58.5868	2.58918e-59	2.93429e-61	2.32059	1.81796
NQO1	1.52266	28.179	6.62226e-29	3.81967e-30	1.01428	0.776976
ARRDC4	1.45263	43.3804	4.16455e-44	1.06368e-45	1.08798	0.831006
YWHAH	1.45097	84.3351	4.62223e-85	1.87641e-87	1.76737	1.26735
HMOX1	1.41483	51.0136	9.69263e-52	1.5739e-53	1.90328	1.39296
FABP5	1.40672	81.2802	5.24514e-82	2.66161e-84	2.41641	1.90895
SLC48A1	1.36256	28.9282	1.17982e-29	6.4459e-31	0.94958	0.830246
MTRNR2L12	1.34564	235.259	5.50917e-236	2.79559e-239	3.537	3.00959
GAPLINC	1.31129	21.646	2.25918e-22	2.03296e-23	0.939871	0.719292
GCHFR	1.29964	37.8604	1.37919e-38	4.61906e-40	1.70383	1.30906
AL138963	1.28591	46.7166	1.92041e-47	4.12536e-49	1.30155	1.28826
C3	1.27277	55.4627	3.44561e-56	4.48768e-58	1.79831	1.33395
BRI3	1.271	99.3706	4.25948e-100	1.29687e-102	1.5444	1.22121
PLA1A	1.26616	28.5858	2.59564e-29	1.44885e-30	1.16254	0.819428
TDP2	1.24147	47.5378	2.89852e-48	5.83429e-50	1.22683	0.929148
AL136987	1.23918	19.9605	1.09528e-20	1.14678e-21	1.2104	0.96748
GDF15	1.21144	22.1341	7.34329e-23	6.39881e-24	1.34879	1.17192
RNASE1	1.20809	65.7293	1.86494e-66	1.57725e-68	2.31906	2.17459
NENF	1.19779	35.7899	1.6221e-36	6.03623e-38	1.06102	0.905954
RSAD2	1.14377	19.9853	1.03435e-20	1.07599e-21	1.39172	1.42395
OLFML3	1.13353	20.0577	8.75501e-21	9.04822e-22	1.27444	1.12558
COL6A3	1.12748	61.7776	1.66882e-62	1.58075e-64	0.995904	1.10716
BOLA2B	1.11372	45.6973	2.00781e-46	4.44898e-48	0.869626	0.904634
IFIT3	1.09298	32.607	2.47147e-33	1.08691e-34	1.77784	1.60288
MARCO	1.07723	63.1475	7.11964e-64	6.14178e-66	2.03061	1.87271
SRM	1.07541	21.3075	4.92653e-22	4.55821e-23	0.976647	0.829724
CXCL10	1.07415	6.95065	1.12033e-07	5.78548e-08	2.55748	2.37995
RASAL2	1.05165	14.3892	4.08129e-15	7.45567e-16	0.873455	0.668053
CEBPB	1.04264	60.302	4.9894e-61	5.14806e-63	1.30784	1.08279
SPP1	1.03505	63.1383	7.27253e-64	6.39668e-66	2.7462	2.43547
ANXA4	1.03031	58.6002	2.51088e-59	2.80308e-61	1.35558	1.09116
RAB32	1.03007	22.8834	1.30796e-23	1.06637e-24	1.18527	1.02653
LINC02345	1.02423	23.7545	1.75982e-24	1.36332e-25	1.19637	0.997347
ARL4D	1.02416	20.4626	3.4469e-21	3.41075e-22	0.958696	0.772684
CAMK1	1.01927	18.1664	6.81731e-19	8.47552e-20	1.13821	0.99159
CCL22	-1.00259	20.9204	1.20119e-21	1.14795e-22	1.77875	1.73977
SH3PXD2B	-1.00492	18.1335	7.35291e-19	9.19114e-20	0.779918	0.781607
RUNX3	-1.02148	22.1341	7.34329e-23	6.39681e-24	0.971956	1.00793
DUSP4	-1.03564	12.8893	1.29046e-13	2.82234e-14	1.13212	1.34165
PSTPIP2	-1.03694	44.3323	4.65261e-45	1.13173e-46	1.01989	1.06575
HIST1H4C	-1.03994	27.5386	2.89338e-28	1.72272e-29	1.1964	1.33337
NUDT16	-1.04994	50.4221	3.78365e-51	6.59195e-53	0.948612	1.03797
SNRPD3	-1.05546	62.1433	7.18916e-63	6.56656e-65	0.933669	0.983037
GATD3A	-1.05914	39.4963	3.18931e-40	9.87217e-42	0.800546	0.756562
IL7R	-1.06383	32.0783	8.34971e-33	3.79917e-34	1.45471	1.72063
DAPP1	-1.06765	28.2411	5.73953e-29	3.30081e-30	1.02302	1.08689
ZNF581	-1.08001	49.9709	1.06938e-50	1.97163e-52	0.884639	0.832134
ARHGAP6	-1.08159	37.1007	7.93112e-38	2.8038e-39	0.875004	0.733037
CDK11B	-1.08279	24.7017	1.98757e-25	1.41537e-26	0.789308	0.778769
PKP2	-1.08663	22.2014	6.2891e-23	5.42996e-24	0.932798	0.882854
NBPF26	-1.10229	50.5027	3.14257e-51	5.42189e-53	0.937505	0.901048
RHOF	-1.11618	45.0764	8.38635e-46	1.94339e-47	0.94496	0.950821
PAPSS2	-1.12808	28.493	3.21386e-29	1.81568e-30	0.982613	1.1008
BIRC3	-1.14923	24.4498	3.54998e-25	2.57001e-26	1.35261	1.5919
PTPN1	-1.15547	68.9977	1.00522e-69	7.8214e-72	0.95858	1.0951
CD72	-1.15733	15.709	1.95419e-16	3.10713e-17	0.861861	0.962086
ARL4C	-1.17019	57.2791	5.25839e-58	6.2261e-60	1.07583	1.14606
ATAD2	-1.17047	20.4657	3.42244e-21	3.38076e-22	0.880387	0.858909
TIPARP	-1.17357	60.8859	1.30061e-61	1.27597e-63	0.983154	1.07649
RPS10-NUDT3	-1.17427	34.0062	9.85886e-35	4.0356e-36	0.833066	0.76661
PIK3IP1	-1.21577	19.5789	2.63684e-20	2.82773e-21	0.811807	0.870204
NOTCH2NLA	-1.23087	28.6647	2.16411e-29	1.20066e-30	0.777642	0.739327
SLC35A2	-1.24436	18.3684	4.28126e-19	5.18501e-20	0.774146	0.789395
AFF3	-1.26305	38.7236	1.88971e-39	6.00922e-41	1.08318	1.02992
U2AF1	-1.26611	59.3361	4.61181e-60	4.91448e-62	0.910949	0.752374
HRH2	-1.26901	22.9541	1.1116e-23	8.94993e-25	0.926112	0.941249
SPIB	-1.29999	23.9959	1.00957e-24	7.66737e-26	1.32379	1.42829
THBS1	-1.31935	19.0135	9.69502e-20	1.09545e-20	1.55988	1.87213
JMY	-1.33025	22.6262	2.36509e-23	1.96424e-24	0.837256	0.848392
FKBP5	-1.33214	115.934	1.1653e-116	3.15373e-119	1.09232	1.41644
ANTXR2	-1.39985	47.7668	1.71067e-48	3.4144e-50	0.89272	0.987396
IRF4	-1.48618	24.7065	1.9654e-25	1.39626e-26	1.17802	1.36866
ZBTB16	-1.53867	84.7181	1.91386e-85	7.44565e-88	1.06097	1.01366
IL18R1	-1.59663	38.2542	5.56933e-39	1.80871e-40	0.895809	0.863143
AREG	-1.62141	76.5947	2.54288e-77	1.59145e-79	2.03875	2.60414
RETN	-1.62907	42.8156	1.5288e-43	4.03405e-45	1.69251	2.11326
SH2D4A	-1.654	47.5321	2.93703e-48	5.9615e-50	0.931718	0.806613
AC020656	-1.65834	22.9084	1.23476e-23	1.00042e-24	0.953307	1.15783
CCR7	-1.7056	50.7727	1.6876e-51	2.76889e-53	1.52786	1.71946
EBI3	-1.73168	39.6065	2.47431e-40	7.61711e-42	1.18984	1.35512
SLC38A1	-1.83074	79.3868	4.10422e-80	2.36034e-82	1.08127	1.25171
IL1R2	-1.99751	55.3481	4.48593e-56	5.91851e-58	1.16271	1.34215
CEACAM4	-2.01576	39.9395	1.1496e-40	3.46126e-42	0.876612	0.956596
IL2RA	-2.0959	55.6878	2.05222e-56	2.60346e-58	1.13796	1.34098
CCL17	-2.49504	65.8679	1.35552e-66	1.12349e-68	2.46556	3.08034
DDX3Y	-3.25883	116.542	2.87036e-117	7.28272e-120	0.91627	0.832607
RPS4Y1	-4.01062	234.351	4.45386e-235	3.01344e-238	1.492	1.67358
