# Supplementary material for: Single-cell transcriptomic analysis reveals tumor-immune determinants of lymph node colonization and progression in thyroid cancer
Source: Sci Adv. 2026 Jul 3;12(27):eaea4727. doi: 10.1126/sciadv.aea4727 (PMC13330817; doi:10.1126/sciadv.aea4727)
Supplement: Supplementary file 2 — Tables S2 to S4 [file sciadv.aea4727_tables_s2_to_s4.zip › aea4727_table_s4.xlsx]

## Sheet: Sheet1
Differentially expressed genes identified from tumor-infiltrating lymphocytes in the tumor (group 1) vs tumor-infiltrating lymphocytes in the lymph node (group 2) (FDR<0.05, |log2FC|>0.5)
gene_name	log2fc	neg_log10fdr	fdr	p-value	group_1_avg_expression	group_2_avg_expression
IGHA1	3.36568	92.9173	1.20983e-93	7.56146e-95	2.89799	1.46424
IGKC	2.19835	103.356	4.40644e-104	1.1647e-105	3.17393	1.88392
IGHG1	2.12595	60.1282	7.44444e-61	3.56235e-61	3.65728	2.23917
JCHAIN	2.07367	67.6693	2.14157e-68	8.04268e-69	3.06625	1.76066
IGKV3-20	1.89576	66.17	6.76033e-67	2.68217e-67	3.61999	2.07035
XBP1	1.4017	97.3391	4.58077e-98	1.79094e-99	1.88561	1.36616
SOCS3	1.12847	115.54	2.88679e-116	3.81179e-118	1.76828	1.2725
MZB1	1.12277	32.6968	2.01008e-33	1.80309e-33	2.20474	1.64772
HOPX	1.02277	72.7809	1.65617e-73	5.01137e-74	2.09373	1.64347
CCL5	0.962124	102.979	1.05044e-103	2.91117e-105	3.18503	2.49294
YWHAH	0.958246	27.3511	4.45512e-28	4.18649e-28	1.65057	1.2996
RPS10-NUDT3	0.886897	41.2541	5.57014e-42	4.40919e-42	1.47325	1.46743
CHCHD10	0.853871	77.1958	6.37106e-78	1.58048e-78	1.67591	1.4385
SOCS1	0.847894	55.1735	6.70707e-56	3.71917e-56	1.73368	1.5225
KRT10	0.844513	63.5172	3.03929e-64	1.31881e-64	1.63111	1.42923
CCL4	0.840104	60.8458	1.42623e-61	6.69529e-62	3.56131	2.87836
MARCKSL1	0.808792	50.8452	1.42831e-51	8.94264e-52	1.77976	1.39564
RELB	0.79487	27.2235	5.97717e-28	5.62499e-28	1.57768	1.48477
C12ORF75	0.782762	29.8075	1.5578e-30	1.43255e-30	1.69163	1.55131
FKBP2	0.773195	30.3431	4.53825e-31	4.1609e-31	1.52447	1.39164
CD8A	0.755332	60.575	2.66063e-61	1.25779e-61	2.01147	1.5956
KDELR2	0.73062	36.6741	2.11798e-37	1.81183e-37	1.60072	1.32619
CBWD5	0.71201	19.9939	1.01403e-20	9.88068e-21	1.50871	1.30571
SDF2L1	0.701141	20.822	1.50654e-21	1.46298e-21	1.61227	1.44103
PFKFB3	0.698086	66.0864	8.19522e-67	3.26049e-67	1.69792	1.31711
TUSC2	0.69145	21.3039	4.96721e-22	4.81267e-22	1.5067	1.29956
SNX3	0.675558	96.5877	2.58391e-97	1.12406e-98	1.72611	1.4291
FKBP11	0.671832	43.4646	3.43117e-44	2.58377e-44	1.7473	1.32102
SLA2	0.670989	39.9738	1.06227e-40	8.60459e-41	1.63952	1.2531
SELENOS	0.670604	42.6035	2.49162e-43	1.91536e-43	1.56108	1.23936
NAXE	0.670271	18.9145	1.21764e-19	1.19116e-19	1.48197	1.34556
SNRPD3	0.653665	27.1953	6.37784e-28	6.00381e-28	1.53204	1.39929
VOPP1	0.653206	44.5028	3.1418e-45	2.30185e-45	1.5789	1.27431
CCDC50	0.653195	28.4505	3.54444e-29	3.30632e-29	1.60759	1.25185
ISCU	0.651415	82.1054	7.84569e-83	1.44514e-83	1.65923	1.45778
PDCD2	0.643767	26.5095	3.09396e-27	2.92955e-27	1.48018	1.20809
NDUFAF8	0.635491	29.3843	4.1275e-30	3.82066e-30	1.50329	1.38729
ARL5A	0.634224	41.0523	8.86589e-42	7.04731e-42	1.57793	1.36844
SYNGR2	0.629194	56.9742	1.06113e-57	5.58612e-58	1.89647	1.63792
STOM	0.626663	33.4541	3.515e-34	3.12788e-34	1.61802	1.32158
CD8B	0.626151	67.0556	8.79806e-68	3.36226e-68	1.92585	1.45456
GLIPR2	0.62597	32.5784	2.64025e-33	2.37419e-33	1.58243	1.36502
EIF4EBP2	0.620667	47.7247	1.88494e-48	1.27566e-48	1.52162	1.18883
IFNAR2	0.61581	18.802	1.57746e-19	1.54402e-19	1.5489	1.28107
CCDC85B	0.614725	37.8136	1.53613e-38	1.28871e-38	1.6448	1.57358
GPCPD1	0.607607	65.2127	6.12805e-66	2.50555e-66	1.66577	1.33629
SNX10	0.604572	32.5279	2.96548e-33	2.66746e-33	1.56653	1.24431
MZT2A	0.602281	38.4384	3.64378e-39	3.01976e-39	1.53842	1.25867
UBE2J1	0.598154	37.7672	1.70918e-38	1.43577e-38	1.64351	1.39869
LGALS3	0.593414	22.9367	1.15693e-23	1.11329e-23	1.67877	1.53272
RAB5IF	0.589026	25.7641	1.72146e-26	1.6352e-26	1.5333	1.35661
XCL1	0.587989	19.3804	4.1644e-20	4.06579e-20	2.52453	2.30511
HMGN1	0.585701	120.568	2.70507e-121	2.68123e-123	1.95441	1.67793
TSEN54	0.585156	20.6388	2.29702e-21	2.23251e-21	1.53553	1.29009
KRAS	0.583915	50.9112	1.22676e-51	7.66727e-52	1.59738	1.31547
CCL4L2	0.575241	22.5391	2.89004e-23	2.7858e-23	2.67211	2.52268
MYDGF	0.572297	20.2058	6.22604e-21	6.06147e-21	1.57811	1.42505
SRSF9	0.570757	45.1777	6.64219e-46	4.79511e-46	1.59035	1.25732
MZT2B	0.568904	38.1251	7.49663e-39	6.2582e-39	1.51965	1.2411
TMEM160	0.566752	23.7175	1.91653e-24	1.83843e-24	1.5273	1.44176
C1QBP	0.5649	49.1222	7.54704e-50	4.92885e-50	1.57628	1.33034
IL2RB	0.564617	44.9355	1.16004e-45	8.42242e-46	1.71266	1.46991
AL135905	0.56294	32.3765	4.20229e-33	3.78692e-33	1.6448	1.58248
MBP	0.562265	78.5643	2.72692e-79	6.29175e-80	1.70738	1.40162
RFTN1	0.559383	12.6972	2.00807e-13	1.99701e-13	1.55434	1.32785
GNPTG	0.556681	12.7805	1.65753e-13	1.64794e-13	1.5198	1.34266
RHOB	0.553198	43.3199	4.78792e-44	3.62258e-44	1.73159	1.39125
PIM3	0.549352	43.0637	8.63635e-44	6.57713e-44	1.63776	1.38787
TMED2	0.548282	66.2416	5.73336e-67	2.26998e-67	1.61728	1.35818
HIGD1A	0.544352	24.5309	2.94497e-25	2.81523e-25	1.42156	1.25485
SH3BP5	0.535254	45.8779	1.32478e-46	9.40696e-47	1.56076	1.18191
RANBP1	0.534233	46.3587	4.37775e-47	3.076e-47	1.59264	1.35978
IFNGR2	0.531558	18.7906	1.61949e-19	1.58605e-19	1.54041	1.30798
SESN3	0.530713	83.2135	6.11631e-84	1.01882e-84	1.76609	1.35841
CTSW	0.529888	83.2702	5.36763e-84	8.88201e-85	2.08921	1.68374
PRDM1	0.528063	38.5092	3.096e-39	2.56153e-39	1.72783	1.38876
SSR4	0.526981	80.5336	2.92676e-81	5.98729e-82	2.06392	1.79415
KLF6	0.524631	111.46	3.46429e-112	5.53218e-114	2.24719	1.91602
TRIR	0.52329	78.9641	1.08609e-79	2.46403e-80	1.77704	1.58036
CMTM7	0.5217	29.7717	1.69146e-30	1.5578e-30	1.57592	1.25706
BCL7B	0.52151	39.2955	5.06361e-40	4.15183e-40	1.50109	1.22443
RNF145	0.520277	33.1147	7.67949e-34	6.85699e-34	1.51256	1.19752
RALGPS2	0.520068	51.5303	2.94904e-52	1.81229e-52	1.73444	1.35545
ADI1	0.518105	16.8991	1.26165e-17	1.24185e-17	1.50749	1.26352
ARL6IP4	0.517624	66.8076	1.55747e-67	6.01632e-68	1.70333	1.47604
RAB4A	0.514981	18.8681	1.35495e-19	1.32585e-19	1.48974	1.29222
NAA10	0.512629	24.7041	1.97651e-25	1.88726e-25	1.48455	1.36037
COMMD7	0.508156	17.6528	2.22423e-18	2.18565e-18	1.48621	1.28759
DGCR6L	0.504203	20.6012	2.50488e-21	2.43522e-21	1.48418	1.33105
PDIA6	0.503991	41.3481	4.48675e-42	3.54542e-42	1.60215	1.36579
GADD45GIP1	0.50357	25.1495	7.08828e-26	6.7487e-26	1.50817	1.41925
PRF1	0.503264	18.1239	7.51716e-19	7.38056e-19	1.88323	1.72974
ATP5F1D	0.503133	55.7706	1.69602e-56	9.25994e-57	1.80074	1.73259
BEX4	-0.501138	75.7881	1.62902e-76	4.30577e-77	1.44964	1.1695
CREBBP	-0.503106	74.0853	8.2169e-75	2.34607e-75	1.48513	1.18237
HBP1	-0.503355	100.906	1.24293e-101	4.00392e-103	1.56705	1.33802
BAG6	-0.50371	68.677	2.10383e-69	7.61131e-70	1.47779	1.19435
PIK3IP1	-0.503808	101.489	3.24158e-102	9.89033e-104	1.64256	1.4699
SNRNP70	-0.504527	96.5328	2.93244e-97	1.2999e-98	1.59014	1.34297
DDX39B	-0.507736	103.005	9.88628e-104	2.69477e-105	1.62815	1.46262
LPP	-0.509055	37.9706	1.06998e-38	8.95283e-39	1.53572	1.36092
USP24	-0.509277	52.3174	4.81498e-53	2.88872e-53	1.48707	1.13704
MDM4	-0.510627	59.8192	1.51629e-60	7.35601e-61	1.56611	1.29766
RERE	-0.512259	64.0742	8.4294e-65	3.60895e-65	1.45679	1.1614
NR4A1	-0.513037	85.0199	9.55316e-86	1.30725e-86	2.06326	1.99706
BCL11A	-0.514351	71.0146	9.66875e-72	3.17323e-72	1.66914	1.30686
CCDC18-AS1	-0.515645	90.1424	7.20522e-91	5.91177e-92	1.64666	1.51795
TCF12	-0.517165	55.8947	1.27442e-56	6.94756e-57	1.50395	1.27409
TWF2	-0.517203	88.9054	1.24325e-89	1.19122e-90	1.47593	1.23505
PTEN	-0.518014	60.4512	3.53874e-61	1.68266e-61	1.4867	1.16332
FAM110A	-0.518102	47.5361	2.90999e-48	1.98299e-48	1.4739	1.19769
ZNF10	-0.519629	61.6672	2.15196e-62	9.84142e-63	1.58482	1.3545
FOXP1	-0.519797	96.4337	3.68366e-97	1.65319e-98	1.72439	1.60053
BTLA	-0.520259	53.6352	2.31632e-54	1.34566e-54	1.6283	1.22287
STK38	-0.520558	89.2104	6.15959e-90	5.63046e-91	1.55689	1.29939
DYRK1A	-0.52285	62.9575	1.10277e-63	4.88535e-64	1.49326	1.14507
PTK2B	-0.526002	75.0885	8.15603e-76	2.21192e-76	1.50815	1.28113
AIF1	-0.531037	90.4504	3.54481e-91	2.81086e-92	1.61975	1.30057
AL118516	-0.53217	87.7315	1.85552e-88	1.9669e-89	1.57342	1.20413
MSL3	-0.53374	108.741	1.81533e-109	3.39874e-111	1.58312	1.32868
CEP85L	-0.534799	56.8898	1.28894e-57	6.80313e-58	1.48388	1.18303
PGGHG	-0.535092	52.7898	1.6227e-53	9.63254e-54	1.49878	1.17739
WNK1	-0.537115	97.4134	3.85976e-98	1.49842e-99	1.55272	1.35298
AHCY	-0.537226	75.877	1.32729e-76	3.49363e-77	1.40466	1.08067
SMAP2	-0.542163	95.8469	1.42267e-96	6.69813e-98	1.64499	1.53255
SMARCA2	-0.544991	81.1347	7.33305e-82	1.42946e-82	1.53876	1.32423
CNST	-0.545311	86.0416	9.08573e-87	1.13322e-87	1.53859	1.27136
CCR7	-0.548599	111.186	6.51974e-112	1.07705e-113	1.8761	1.7381
ANKRD44	-0.549757	101.882	1.31285e-102	3.79542e-104	1.69686	1.59283
SLC16A7	-0.550423	55.5925	2.55539e-56	1.40223e-56	1.53653	1.29531
SLC38A1	-0.550532	99.1739	6.70076e-100	2.3246e-101	1.70617	1.60696
TSPYL2	-0.550795	106.696	2.01371e-107	4.3246e-109	1.75678	1.55439
IFT57	-0.552665	83.4683	3.40208e-84	5.49841e-85	1.53708	1.30591
STIM2	-0.552675	60.838	1.45225e-61	6.82141e-62	1.44655	1.16321
POLR2J3	-0.553571	91.1396	7.25088e-92	5.35032e-93	1.53833	1.19998
CCNT1	-0.554418	72.8114	1.54381e-73	4.66712e-74	1.50269	1.2503
LINC00926	-0.555267	83.4357	3.66721e-84	5.9471e-85	1.7161	1.42293
ARHGEF2	-0.555777	67.6316	2.33575e-68	8.79764e-69	1.51635	1.15034
GIMAP1	-0.555899	88.1338	7.34898e-89	7.52704e-90	1.57999	1.39009
TRIM8	-0.557841	63.2467	5.66676e-64	2.48077e-64	1.49372	1.15457
U2AF2	-0.558307	52.1891	6.47048e-53	3.90509e-53	1.44063	1.19585
MT-ND4	-0.55962	164.393	4.04215e-165	1.22422e-167	3.02153	3.35046
PCF11	-0.562524	101.366	4.30681e-102	1.35181e-103	1.57213	1.28662
RIPK2	-0.563529	55.7692	1.70146e-56	9.29434e-57	1.43397	1.08709
SORL1	-0.566132	91.2763	5.29302e-92	3.84735e-93	1.5596	1.32111
FCMR	-0.568016	87.7371	1.83202e-88	1.93693e-89	1.75719	1.70657
DNAJB1	-0.568146	86.9056	1.24269e-87	1.42676e-88	2.1054	2.15206
IRF7	-0.568629	93.2166	6.07347e-94	3.71231e-95	1.62264	1.44143
LINC00324	-0.570422	67.9544	1.1108e-68	4.13187e-69	1.42582	1.09551
SRSF6	-0.570536	61.5179	3.03479e-62	1.3954e-62	1.49924	1.20662
P2RX5	-0.570931	59.6841	2.06949e-60	1.01024e-60	1.59345	1.3073
CKAP2	-0.573145	71.2251	5.95565e-72	1.93001e-72	1.4688	1.21191
RYBP	-0.57427	74.3659	4.30615e-75	1.21051e-75	1.47057	1.11214
AC026979	-0.576585	65.56	2.75441e-66	1.11708e-66	1.45554	1.13033
TMIGD2	-0.57685	82.4066	3.92108e-83	7.02815e-84	1.55566	1.09266
GPR183	-0.578598	103.573	2.67318e-104	6.99208e-106	1.74865	1.61489
NOC2L	-0.583559	55.0263	9.41229e-56	5.2374e-56	1.44645	1.17926
SNHG12	-0.583584	107.082	8.28509e-108	1.68804e-109	1.65928	1.53197
NAF1	-0.584632	64.6701	2.13765e-65	8.90492e-66	1.57445	1.31064
ANKZF1	-0.588115	60.439	3.63895e-61	1.73131e-61	1.52056	1.18509
TACC3	-0.589506	49.886	1.30025e-50	8.33422e-51	1.38609	1.13968
BEX2	-0.591617	79.2656	5.42532e-80	1.20994e-80	1.39283	1.06012
GABPB1-AS1	-0.592974	109.822	1.50759e-110	2.65654e-112	1.62926	1.34619
TLE4	-0.593056	81.7025	1.98365e-82	3.74693e-83	1.59812	1.30429
JADE2	-0.593279	65.2391	5.76578e-66	2.35267e-66	1.42922	1.13193
UBALD2	-0.593547	64.2096	6.17157e-65	2.63039e-65	1.45623	1.08197
SNHG17	-0.593581	90.7827	1.64948e-91	1.27162e-92	1.44946	1.1783
FAM53C	-0.59378	96.7283	1.86922e-97	7.95219e-99	1.56069	1.296
SLC2A3	-0.594933	61.8498	1.41332e-62	6.43234e-63	2.06601	2.1723
MEPCE	-0.599337	84.5012	3.15372e-85	4.48919e-86	1.52498	1.12473
SC5D	-0.599473	95.13	7.41276e-96	3.71454e-97	1.61024	1.41615
ITGA6	-0.59995	70.2167	6.07221e-71	2.05639e-71	1.51542	1.07835
GOT1	-0.600116	43.9041	1.24714e-44	9.27457e-45	1.45369	1.19074
NEK1	-0.603722	56.0855	8.2134e-57	4.45043e-57	1.49461	1.25508
TOPORS	-0.604943	68.7907	1.6192e-69	5.8357e-70	1.48269	1.23417
RBM26	-0.608133	72.2512	5.60755e-73	1.74315e-73	1.47011	1.18219
CHMP7	-0.610775	87.4937	3.20829e-88	3.51569e-89	1.49432	1.19361
NOP2	-0.610824	51.4333	3.68719e-52	2.27099e-52	1.42475	1.17914
CREBRF	-0.610848	84.8242	1.49902e-85	2.08426e-86	1.52761	1.24736
NXF1	-0.611805	57.0066	9.84903e-58	5.17942e-58	1.49747	1.20586
SLC7A6	-0.612163	85.9716	1.06754e-86	1.34618e-87	1.50234	1.2037
TCF7	-0.612425	106.928	1.18139e-107	2.5046e-109	1.58867	1.36742
SNHG5	-0.615335	103.332	4.6549e-104	1.24319e-105	1.63965	1.52335
FAM30A	-0.618138	72.6976	2.00626e-73	6.12593e-74	1.68843	1.21021
INPP4B	-0.62001	97.2101	6.16411e-98	2.42695e-99	1.58559	1.35842
BCL11B	-0.620763	83.3383	4.58898e-84	7.54301e-85	1.54052	1.38116
NUFIP2	-0.622922	81.4138	3.85649e-82	7.42205e-83	1.56108	1.29148
BLK	-0.626123	70.5	3.16253e-71	1.05273e-71	1.57011	1.26642
STMN1	-0.627634	121.425	3.76126e-122	3.62456e-124	1.78665	1.62577
SEMA4D	-0.62799	102.874	1.33756e-103	3.75637e-105	1.59075	1.42018
KLHL24	-0.633824	88.42	3.80203e-89	3.779e-90	1.55171	1.30223
XPO6	-0.637678	76.5718	2.68064e-77	6.82708e-78	1.44422	1.08871
SNHG1	-0.638083	81.4278	3.73424e-82	7.17648e-83	1.71878	1.71756
TNRC6C	-0.643297	83.9675	1.07771e-84	1.62903e-85	1.47099	1.11961
PPP1R10	-0.644572	122.71	1.9494e-123	1.66386e-125	1.64758	1.47923
IPCEF1	-0.65057	83.6664	2.15587e-84	3.36558e-85	1.53282	1.31877
FASTKD1	-0.651506	32.7818	1.65273e-33	1.48118e-33	1.49827	1.29188
RPAP3	-0.652368	49.7357	1.83774e-50	1.18249e-50	1.44229	1.12941
ITGB2-AS1	-0.652439	73.3765	4.20238e-74	1.24035e-74	1.54617	1.18041
RPL41	-0.655643	362.734	0	0	3.96961	4.4204
SPSB3	-0.656574	125.284	5.19784e-126	3.86403e-128	1.60608	1.44555
LPAR6	-0.656697	54.4974	3.18142e-55	1.80269e-55	1.53474	1.1623
DPEP2	-0.657044	62.6834	2.07316e-63	9.24703e-64	1.49591	1.09957
MCM7	-0.657107	63.6374	2.30444e-64	9.99312e-65	1.50419	1.20926
TMC8	-0.658754	118.573	2.67352e-119	3.09162e-121	1.61403	1.39437
MT-ATP6	-0.660463	257.735	1.84225e-258	2.53614e-261	3.66429	4.13302
HECA	-0.663092	108.019	9.56617e-109	1.87004e-110	1.53396	1.28053
LINC01550	-0.671745	73.655	2.21284e-74	6.41554e-75	1.41748	1.04824
WDR26	-0.674268	76.1469	7.13073e-77	1.85925e-77	1.53233	1.23152
SAE1	-0.675084	81.0909	8.11098e-82	1.58781e-82	1.42383	1.07791
WDR74	-0.677413	122.022	9.51239e-123	8.38096e-125	1.62338	1.47084
ZC3HAV1	-0.679201	124.221	6.00853e-125	4.79756e-127	1.693	1.57455
TESPA1	-0.683949	92.4709	3.38149e-93	2.27171e-94	1.49284	1.18261
AP3M2	-0.685867	81.7467	1.79198e-82	3.35996e-83	1.57654	1.34699
NOSIP	-0.692036	79.1985	6.33169e-80	1.41781e-80	1.66355	1.64139
TRIM28	-0.705426	93.9046	1.24561e-94	7.06488e-96	1.49444	1.18732
HEXIM1	-0.707196	106.928	1.17926e-107	2.46762e-109	1.58151	1.29972
IRF4	-0.712017	51.0129	9.70753e-52	6.05117e-52	1.5034	1.23601
RBBP6	-0.714692	115.065	8.60145e-116	1.2078e-117	1.55366	1.38383
RASA1	-0.716176	69.3303	4.67442e-70	1.64609e-70	1.50981	1.18316
MSL1	-0.716777	66.0231	9.48209e-67	3.78553e-67	1.47854	1.08242
ERF	-0.723958	66.3991	3.98894e-67	1.56614e-67	1.45274	1.11367
PRORP	-0.724408	56.7314	1.85601e-57	9.85749e-58	1.40514	1.14032
NSUN5	-0.732989	59.9029	1.2505e-60	6.04249e-61	1.45736	1.1361
CCND3	-0.733189	92.7062	1.96679e-93	1.27256e-94	1.76799	1.85785
METTL4	-0.73706	63.7454	1.79736e-64	7.75952e-65	1.53169	1.22257
GPR155	-0.739679	58.4083	3.90612e-59	1.9821e-59	1.45731	1.12805
PER1	-0.741465	107.221	6.00669e-108	1.20729e-109	1.64705	1.53297
JARID2	-0.742302	76.8494	1.41452e-77	3.55967e-78	1.58971	1.40664
ATM	-0.752549	116.632	2.3353e-117	2.89341e-119	1.71409	1.62877
IRS2	-0.765386	101.003	9.92483e-102	3.16982e-103	1.52277	1.09817
SATB1	-0.769307	103.931	1.17348e-104	2.90785e-106	1.57385	1.36661
ARHGAP24	-0.770312	83.8772	1.32688e-84	2.02392e-85	1.65433	1.37069
GLA	-0.773815	66.2836	5.20495e-67	2.0579e-67	1.57224	1.31107
SLC38A2	-0.774891	120.542	2.86963e-121	2.92336e-123	1.80839	1.82467
TSHZ2	-0.778445	68.0438	9.03988e-69	3.34018e-69	1.52546	1.2631
FKBP5	-0.786399	112.189	6.46768e-113	9.79413e-115	1.59729	1.45995
TBC1D4	-0.797287	110.653	2.22434e-111	3.8583e-113	1.6682	1.3398
MLXIP	-0.799771	72.0983	7.97402e-73	2.49188e-73	1.42256	1.09626
IL6R	-0.806298	72.5798	2.63119e-73	8.06308e-74	1.41906	1.07985
PRKCQ-AS1	-0.807788	101.419	3.80695e-102	1.17395e-103	1.59788	1.39945
ACTN1	-0.817317	70.2027	6.27027e-71	2.12692e-71	1.4168	1.05172
TMEM204	-0.818218	80.2995	5.01755e-81	1.04164e-81	1.43616	1.12551
TXK	-0.832211	94.2671	5.40599e-95	2.93221e-96	1.56296	1.28261
ITPKB	-0.840582	84.0208	9.53139e-85	1.43286e-85	1.44078	1.17477
LEF1	-0.841405	117.07	8.50408e-118	1.03023e-119	1.64562	1.49615
IFITM3	-0.843702	121.88	1.31968e-122	1.19905e-124	1.81142	1.57143
TCL1A	-0.844072	79.306	4.94327e-80	1.10108e-80	1.89887	1.55414
FCRL1	-0.853189	71.1604	6.91251e-72	2.25342e-72	1.65107	1.29861
ARHGEF18	-0.871275	84.6484	2.24717e-85	3.14925e-86	1.46937	1.10913
RASGRP2	-0.884213	134.66	2.18795e-135	1.14458e-137	1.60986	1.46066
IL7R	-0.886528	160.404	3.94242e-161	1.30256e-163	2.61684	2.83999
MAML2	-0.886874	111.886	1.30108e-112	2.02526e-114	1.57686	1.38106
CEMIP2	-0.894644	126.922	1.19785e-127	8.24512e-130	1.73693	1.63998
STAG3	-0.896551	83.3667	4.29867e-84	7.03032e-85	1.60757	1.26683
ARMH1	-0.914038	104.631	2.33786e-105	5.53568e-107	1.47939	1.16671
STK4	-0.915453	120.332	4.65761e-121	4.87305e-123	1.86447	1.97111
CELF2	-0.91858	130.103	7.88938e-131	4.77881e-133	1.706	1.74835
LDLRAP1	-0.938246	112.301	4.99879e-113	7.43213e-115	1.48121	1.19416
ZBTB10	-0.955898	87.2322	5.85883e-88	6.56538e-89	1.50043	1.17585
TRABD2A	-0.959231	80.9395	1.14953e-81	2.28197e-82	1.46038	1.08089
WAKMAR2	-0.961868	75.8187	1.51798e-76	4.0081e-77	1.51806	1.20083
FHIT	-0.969332	82.1157	7.66138e-83	1.40909e-83	1.50067	1.05946
ZNF831	-0.978686	98.2984	5.03025e-99	1.81432e-100	1.4941	1.22176
SCML1	-0.988698	119.113	7.70045e-120	8.69269e-122	1.62533	1.35942
CHMP1B	-1.00445	128.234	5.83764e-129	3.85747e-131	1.84904	1.90959
HIPK2	-1.04242	74.4611	3.45859e-75	9.64634e-76	1.45563	1.18286
APBB1	-1.05684	89.3152	4.83933e-90	4.35699e-91	1.42873	1.0782
LINC01089	-1.13746	78.3998	3.98299e-79	9.26659e-80	1.51962	1.20683
PASK	-1.1578	130.647	2.2519e-131	1.30204e-133	1.57698	1.40683
ARRDC2	-1.22365	177.447	3.56871e-178	8.84317e-181	1.61157	1.5397
TNFSF8	-1.23415	128.29	5.12607e-129	3.24614e-131	1.50306	1.27462
IQCN	-1.24397	67.5053	3.12406e-68	1.18098e-68	1.61829	1.27168
CHRM3-AS2	-1.39415	117.21	6.1647e-118	7.29851e-120	1.54895	1.34511
ERAP2	-1.39611	190.677	2.10279e-191	3.47377e-194	1.58214	1.315
APBA2	-1.45727	92.0794	8.32893e-93	5.68716e-94	1.46311	1.17979
ZBTB16	-2.41022	273.931	1.17331e-274	9.69145e-278	1.6634	1.33771
ANKRD55	-2.53317	149.053	8.85963e-150	3.41506e-152	1.49688	1.09838
